# Supplementary material for: Quantifying neutrophil extracellular trap release in a combined infection–inflammation NET-array device
Source: Lab Chip. 2024 Jan 4;24(3):615–28. doi: 10.1039/d3lc00648d (PMC10826461; doi:10.1039/d3lc00648d)
Supplement: LC-024-D3LC00648D-s001 [file LC-024-D3LC00648D-s001.zip]

Archive with 11 entries (11 files):
- Manuscript figures Jpg/Fig. 1.jpg
- Manuscript figures Jpg/Fig. 2.jpg
- Manuscript figures Jpg/Fig. 3.jpg
- Manuscript figures Jpg/Fig. 4.jpg
- Manuscript figures Jpg/Fig. 5.jpg
- Manuscript figures Jpg/Fig. 6.jpg
- Manuscript figures Jpg/Fig. 7.jpg
- Manuscript figures Jpg/Fig. S1.jpg
- Manuscript figures Jpg/Fig. S2.jpg
- Manuscript figures Jpg/Fig. S3.jpg
- Manuscript figures Jpg/Graphical abstract.jpg
